# Supplementary material for: Prevalence of Polymorphism and Post-Training Expression of ACTN3 (R/X) and ACE (I/D) Genes in CrossFit Athletes
Source: Int J Environ Res Public Health. 2023 Mar 1;20(5):4404. doi: 10.3390/ijerph20054404 (PMC10001917; doi:10.3390/ijerph20054404)
Supplement: Supplementary file 1 [file ijerph-20-04404-s001.zip]

Archive with 1 entries (1 files):
- ijerph-2213866-supplementary.pdf
